# Supplementary material for: Four-Year Overview of Winter Colony Losses in Greece: Citizen Science Evidence That Transitioning to Organic Beekeeping Practices Reduces Colony Losses
Source: Insects. 2023 Feb 15;14(2):193. doi: 10.3390/insects14020193 (PMC9963079; doi:10.3390/insects14020193)
Supplement: Supplementary file 1 [file insects-14-00193-s001.zip]

Archive with 2 entries (2 files):
- insects-2104521-supplementary-Tables S1-S5.pdf
- insects-2104521-Supplementay File S1-Beekeeper surveys 2018-2021.pdf
